# Supplementary material for: The Dietary Flavonol Kaempferol Inhibits Epstein–Barr Virus Reactivation in Nasopharyngeal Carcinoma Cells
Source: Molecules. 2022 Nov 23;27(23):8158. doi: 10.3390/molecules27238158 (PMC9736733; doi:10.3390/molecules27238158)
Supplement: Supplementary file 1 [file molecules-27-08158-s001.zip]

Archive with 1 entries (1 files):
- molecules-2010458-supplementary.pdf
